# Supplementary material for: Accuracy and Reproducibility of Facial Measurements of Digital Photographs and Wrapped Cone Beam Computed Tomography (CBCT) Photographs
Source: Diagnostics (Basel). 2021 Apr 23;11(5):757. doi: 10.3390/diagnostics11050757 (PMC8147051; doi:10.3390/diagnostics11050757)
Supplement: Supplementary file 1 [file diagnostics-11-00757-s001.zip]

Archive with 1 entries (1 files):
- diagnostics-1191623-supplementary.pdf
